# Supplementary material for: Development of a Dosage form for a Photoswitchable Local Anesthetic Ethercaine
Source: Pharmaceuticals (Basel). 2023 Oct 2;16(10):1398. doi: 10.3390/ph16101398 (PMC10609944; doi:10.3390/ph16101398)
Supplement: Supplementary file 1 [file pharmaceuticals-16-01398-s001.zip]

Archive with 1 entries (1 files):
- pharmaceuticals-2601260-supplementary.pdf
